# Supplementary material for: Hugan Tablets Alleviate Alcoholic Liver Injury by Modulating Hepatic Glutathione Metabolism and PPARγ/NRF2/GPX4-Related Antioxidant Defense
Source: Pharmaceuticals (Basel). 2026 Jun 29;19(7):1007. doi: 10.3390/ph19071007 (PMC13414623; doi:10.3390/ph19071007)
Supplement: Supplementary file 1 [file pharmaceuticals-19-01007-s001.zip]

Archive with 1 entries (1 files):
- pharmaceuticals-4343244-supplementary.pdf
